# Supplementary material for: The miR-143/-145 cluster regulates plasminogen activator inhibitor-1 in bladder cancer
Source: Br J Cancer. 2011 Nov 22;106(2):366–74. doi: 10.1038/bjc.2011.520 (PMC3261682; doi:10.1038/bjc.2011.520)
Supplement: Supplementary Table 1 [file bjc2011520x3.xls]

## Sheet: Sheet1
Sample #	Stage	Grade	SEX (1=Male, 2=FEMALE)	AGE	miRNA	mRNA
16-99	-	-	1	71		x
18-99	-	-	1	74		x
272-99	-	-	1	61		x
277-99	-	-	1	63		x
283-99	-	-	1	75		x
316-99	-	-	1	52	x
335-99	-	-	1	58	x
337-99	-	-	1	70	x
340-99	-	-	1	70	x
341-99	-	-	1	69	x
343-99	-	-	-	-	x
344-99	-	-	1	60	x
345-99	-	-	1	54	x
55-99	-	-	1	84	x
61-99	-	-	1	84		x
7_99	-	-	1	93		x
70-99	-	-	1	70	x
81-99	-	-	1	77		x
9_99	-	-	1	60	x	x
1058-2	Ta	2	2	67	x
1060-1	Ta	2	1	59		x
1062-2	Ta	3	1	74		x
1066-1	Ta	3	1	80	x	x
1070-1	Ta	3	1	65		x
1077-1	Ta	2	1	66	x
1093-1	Ta	3	1	81	x	x
1105-1	Ta	2	1	57	x
1125-1	Ta	1	1	68		x
1131-1	Ta	1	1	63		x
1146-1	Ta	2	1	53		x
1206-1	Ta	1	1	62		x
1216-1	Ta	2	1	73		x
1250-1	Ta	1	2	65		x
1264-1	Ta	3	2	66		x
1294-1	Ta	1	2	52		x
1303-1	Ta	2	2	66		x
1327-1	Ta	2	2	67	x
1330-1	Ta	3	1	64		x
1334-1	Ta	1	1	63		x
1335-1	Ta	2	1	48	x
1342-1	Ta	1	1	61		x
1345-2	Ta	3	1	74		x
1350-1	Ta	3	1	84	x	x
1352-1	Ta	2	2	43	x
1354-1	Ta	3	1	80	x	x
1360-1	Ta	3	1	70	x
1363-1	Ta	1	1	50		x
1371-1	Ta	1	2	42		x
1376-1	Ta	1	1	52		x
1408-1	Ta	1	1	33	x	x
1411-1	Ta	1	1	77		x
1415-1	Ta	2	1	65	x
1448-1	Ta	1	1	68		x
1478-1	Ta	1	1	74		x
1565-1	Ta	3	1	88		x
1586-1	Ta	3	1	69		x
1599-1	Ta	2	2	48		x
1608-1	Ta	3	1	86		x
1625-1	Ta	2	1	76		x
1656-1	Ta	3	2	80	x	x
1668-1	Ta	3	1	64		x
1690-1	Ta	3	1	69		x
1828-1	Ta	3	1	78	x
1836-1	Ta	3	1	80	x
1899-1	Ta	2	1	60	x
217-11	Ta	2	1	55	x
242-3	Ta	3	1	75	x
332-1	Ta	2	1	69	x
521-1	Ta	1	1	27	x
524-1	Ta	2	1	67		x
602-8	Ta	3	1	75		x
62-9	Ta	3	1	73	x
669-1	Ta	2	1	59	x
686-1	Ta	2	1	74	x
692-1	Ta	2	1	84		x
703-1	Ta	1	1	79		x
746-1	Ta	2	1	76		x
763-1	Ta	2	1	59		x
775-1	Ta	3	1	70		x
797-1	Ta	3	1	79		x
833-2	Ta	3	2	44	x
841-1	Ta	1	1	31		x
846-1	Ta	2	2	72	x
856-2	Ta	2	1	75	x
876-1	Ta	2	1	57	x
956-2	Ta	3	2	75		x
972-1	Ta	1	1	81		x
989-1	Ta	3	1	49		x
992-1	Ta	2	1	67	x
997-1	Ta	2	1	52	x
1010-1	T1	3	2	69	x
1017-1	T1	3	1	79	x
1022-1	T1	3	1	61	x
1024-1	T1	3	1	63		x
1031-1	T1	3	1	68	x
1034-2	T1	3	2	74	x
1047-1	T1	3	1	76	x
1056-1	T1	3	2	58	x
1065-1	T1	3	1	83	x
1073-1	T1	3	2	65	x
1082-1	T1	3	2	81	x
1134-1	T1	3	1	81	x
1182-1	T1	3	1	45	x	x
1224-1	T1	3	2	73	x
1252-1	T1	3	1	66	x
1276-1	T1	3	1	78		x
1280-1	T1	3	1	62	x
1281-1	T1	3	1	63	x
1293-1	T1	3	1	64	x
1336-1	T1	3	1	77	x
1337-1	T1	3	1	51		x
1362-1	T1	3	1	82	x
1375-1	T1	2	1	53	x
1425-1	T1	3	1	70	x
1443-1	T1	3	1	69	x
1456-1	T1	3	2	72	x
1482-1	T1	3	1	67	x	x
1483-1	T1	3	1	74	x
1495-1	T1	3	1	84		x
1571-1	T1	3	1	68	x
1573-1	T1	3	1	71	x	x
1660-1	T1	3	1	80	x
1725-1	T1	3	1	62	x
1732-6	T1	3	1	78	x
177-1	T1	3	1	65	x
1794-1	T1	3	1	70	x
1887-1	T1	3	2	67	x
1933-1	T1	3	1	74	x
1960-1	T1	3	2	75	x
2010-1	T1	3	1	83	x
247-9	T1	3	1	85	x
320-7	T1	3	1	72	x	x
365-1	T1	3	1	59	x
684-4	T1	3	1	77	x
724-3	T1	3	1	55		x
735-1	T1	3	1	69	x
760-1	T1	3	1	72	x
845-1	T1	3	2	78	x
855-1	T1	3	1	64	x
881-1	T1	3	1	70	x
886-1	T1	3	1	76	x
927-1	T1	3	1	71	x
938-1	T1	3	1	83	x
998-1	T1	3	1	53	x
1109-1	T2	3	1	70		x
1527-1	T2	3	1	54		x
1104-1	T2-4	4	2	58		x
1113-5	T2-4	2	2	69	x	x
1385-1	T2-4	2	1	67	x	x
1574-1	T2-4	3	2	72	x
1682-1	T2-4	3	2	66	x	x
217-16	T2-4	3	1	60		x
217-6	T2-4	2	1	53	x
752-3	T2-4	3	1	52	x	x
882-2	T2-4	4	2	55		x
1055-1	T3a	3	1	70	x	x
1154-1	T3a	2	1	60	x	x
621-5	T3a	2	1	60	x	x
805-1	T3a	3	1	69	x	x
1015-1	T3b	3	1	58	x	x
1167-1	T3b	4	1	51	x	x
1271-1	T3b	3	2	58	x	x
1285-1	T3b	3	1	49	x	x
1321-1	T3b	4	2	51	x	x
575-1	T3b	3	1	53	x	x
724-1	T3b	3	1	53	x	x
981-1	T3b	3	1	63	x	x
1530-1	T4	4	1	74	x	x
1037-1	T4a	3	1	68		x
1124-1	T4a	3	1	51		x
523-1	T4a	3	1	66	x	x
1041-1	T4b	3	1	62	x	x
1044-1	T4b	3	1	55	x	x
1178-1	T4b	3	1	68	x	x
1215-1	T4b	4	1	61		x
1485-1	T4b	4	1	65	x	x
1663-1	T4b	3	1	56	x	x
472-1	T4b	3	2	63	x	x
748-1	T4b	3	1	51		x
752-1	T4b	4	1	51		x
882-1	T4b	4	2	55	x	x
